# Supplementary material for: A Comprehensive Evaluation of AI-Assisted Diagnostic Tools in ENT Medicine: Insights and Perspectives from Healthcare Professionals
Source: J Pers Med. 2024 Mar 28;14(4):354. doi: 10.3390/jpm14040354 (PMC11051468; doi:10.3390/jpm14040354)
Supplement: Supplementary file 1 [file jpm-14-00354-s001.zip]

Archive with 1 entries (1 files):
- jpm-2914669-supplementary.pdf
